# Supplementary material for: Malnutrition and related risk factors in older adults from different health-care settings: an enable study
Source: Public Health Nutr. 2019 Aug 27;23(3):446–56. doi: 10.1017/S1368980019002271 (PMC7025158; doi:10.1017/S1368980019002271)
Supplement: Supplementary file 1 [file S1368980019002271sup.zip]

Archive with 2 entries (2 files):
- S1368980019002271sup001.pdf
- S1368980019002271sup002.pdf
